# Supplementary material for: Identification and characterisation of Gamma-herpesviruses in zoo artiodactyla
Source: Virol J. 2024 Feb 23;21:49. doi: 10.1186/s12985-024-02311-3 (PMC10893651; doi:10.1186/s12985-024-02311-3)
Supplement: Supplementary file 2 — Supplementary Material 2 [file 12985_2024_2311_MOESM2_ESM.xlsx]

## Sheet: Foglio1
Subfamily		Genus		Species		Abbrev.	Accession Number		Avaible sequence		sequence used		Protein accession number		Frame
Alphaherpesviridae		Iltovirus		Gallid alphaherpesvirus 1		GaAHV1	JN596962		Complete genome		DNA polymerase complete		AER28055.1		5-3 Frame 1
		Mardivirus		Gallid alphaherpesvirus 2		GaAHV2	AF243438.1		Complete genome		DNA polymerase complete		AAG14223.1		5-3 Frame 1
		Scutavirus		Chelonid alphaherpesvirus 5		ChAHV5	NC_075701.1		Partial genome		DNA polymerase complete		YP_010795546.1		5-3 Frame 1
		Simplexvirus		Bovine alphaherpesvirus 2		BoAHV2	AF181249.1		DNA polymerase complete		DNA polymerase complete		AAD55134.1		5-3 Frame 3
		Varicellovirus		Caprine alphaherpesvirus 1		CpAHV1	MG989243.1		Complete genome		DNA polymerase complete		QBM10870.1		3-5 Frame 1
Betaherpesviridae		Cytomegalovirus		Cercopithecine betaherpesvirus 5		CeBHV5	FJ483968.2		Complete genome		DNA polymerase complete		AEV80365.1		3-5 Frame 1
		Muromegalovirus		Murid betaherpesvirus 8		MuBHV8	JX867617.2		Complete genome		DNA polymerase complete		AFX83378.1		3-5 Frame 1
		Proboscivirus		Elephantid betaherpesvirus 1		ElBHV1	KC462165.1		Complete genome		DNA polymerase complete		AGE10031.1		3-5 Frame 1
		Quwivirus		Caviid betaherpesvirus 2		CdBHV2	KC503762.1		Complete genome		DNA polymerase complete		AGE11533.1		3-5 Frame 1
		Roseolovirus		Human betaherpesvirus 7		HuBHV7	AF037218.1		Complete genome		DNA polymerase complete		AAC40752.1		3-5 Frame 1
Gammaherpesviridae		Bossavirus		Common bottlenose dolphin gammaherpesvirus 1		DeGHV1	KY965444.1		Complete genome		DNA polymerase complete		ARW78076.1		5-3 Frame 1
		Lymphocryptovirus		Callitrichine gammaherpesvirus 3		ClGHV3	AF319782.2		Complete genome		DNA polymerase complete		AAK38212.1		5-3 Frame 1
				Macacine gammaherpesvirus 4		McGHV4	AY037858.1		Complete genome		BLAF 5/DNA polymerase complete		AAK95475.1		3-5 Frame 1
				Human gammaherpesvirus 4		HuGH4	MG021305.1		Complete genome		DNA polymerase complete		ATO59850.1		3-5 Frame 1
				Macacine herpesvirus 10		McGHV10	KP676001.1		Complete genome		BLAF 5/DNA polymerase complete		ALF03278.1		3-5 Frame 1
		Macavirus		Caprine herpesvirus 2		CpGHV2	NC_043059.1		gB glycoprotein and DNA polymerase partial		DNA polymerase partial		YP_009664704.1		5-3 Frame 1
		Macavirus and MCFV		Ovine herpesvirus 2		OvGHV2	AY839756		Complete genome		DNA polymerase complete		AAX58048.1		5-3 Frame 1
				Porcine lymphotropic gammaherpesvirus 2		PLHV2	AY170317.1		Partial genome		DNA polymerase complete		AAO12354.1		5-3 Frame 1
				Porcine lymphotropic gammaherpesvirus 1		PLHV1	AF478169.1		Partial genome		DNA polymerase complete		AAF16520.1		5-3 Frame 1
				Porcine lymphotropic gammaherpesvirus 3		PLHV3	AY170316.1		Partial genome		DNA polymerase complete		AAO12315.1		5-3 Frame 1
		Macavirus and MCFV		Alcelaphine gammaherpesvirus 1		AlGHV1	AF005370.1		Complete genome		DNA polymerase complete		AAC58060.1		5-3 Frame 1
		Macavirus and MCFV		Alcelaphine gammaherpesvirus 2		AlGHV2	KF274499.1		Complete genome		DNA polymerase complete		AIA62050.1		5-3 Frame 1
				Bovine gammaherpesvirus 6		BoGHV6	KJ705001.1		Complete genome		DNA polymerase complete		AIB03166.1		5-3 Frame 1
		MCFV		Deer malignant catarrhal fever virus		MCFV-WTD/CpHV-3	AF387516.1		DNA polymerase partial		DNA polymerase partial		AAK83351.1		5-3 Frame 2
		Macavirus and MCFV		Hippotragine gammaherpesvirus 1		HiGHV1	NC_043060.1		DNA polymerase partial		DNA polymerase partial		YP_009664705.1		5-3 Frame 1
		MCFV		Ruminant type 1 rhadinovirus in ibex		Ibex-MCFV	AY212112.1		DNA polymerase partial		DNA polymerase partial		AAO61283.1		5-3 Frame 1
		MCFV		Ruminant type 1 rhadinovirus in muskox		Muskox-MCFV	MN316584.1		DNA polymerase partial		DNA polymerase partial		QIQ54368.1		5-3 Frame 1
		MCFV		oudad malignant catarrhal fever virus		Aoudad-MCFV	DQ083952.1		DNA polymerase partial		DNA polymerase partial		AAY86084.1		5-3 Frame 1
		MCFV		Ruminant type 2 rhadinovirus in oryx		Orix-MCFV	AY212113.1		DNA polymerase partial		DNA polymerase partial		AAO61284.1		5-3 Frame 1
		Manticavirus		Vombatid gammaherpesvirus 1		VoGHV1	MG452721.1		Partial genome		DNA polymerase complete		AZB49114.1		5-3 Frame 1
				Phascolarctid gammaherpesvirus 1		PcGHV1	MG452722.1		Partial genome		DNA polymerase complete		AZB49187.1		5-3 Frame 1
		Patagivirus		Eptesicus fuscus gammaherpesvirus		EfHV	MF385016.1		Partial genome		DNA polymerase complete		ATA58242.1		5-3 Frame 1
		Percavirus		Equid gammaherpesvirus 2		EqGHV2	HQ247792.1		DNA polymerase complete		DNA polymerase complete		ADZ99583.1		5-3 Frame 1
				Equid gammaherpesvirus 5		EqGHV5	KU315429.1		Complete genome		DNA polymerase complete		APT43366.1		5-3 Frame 1
				Mustelid gammaherpesvirus 1		MusGHV1	AF376034.1		gB glycoprotein and DNA polymerase partial		DNA polymerase complete		AAM62282.1		5-3 Frame 1
				Vespertilionid gammaherpesvirus 1		VeGHV1	KU220026.1		Partial genome		DNA polymerase complete		AMA67369.1		5-3 Frame 1
				Felis catus gammaherpesvirus 1		FcaGHV1	KT595939.1		Complete genome		DNA polymerase complete		ALE14722.1		5-3 Frame 1
				Harp seal herpesvirus		HaSHV	NC_055139.1		Partial genome		DNA polymerase complete		YP_010084469.1		5-3 Frame 1
		Rhadinovirus		Wood mouse herpesvirus		WMHV	NC_055233.1		Complete genome		DNA polymerase complete		YP_010085886.1		5-3 Frame 1
				Cricetid gammaherpesvirus 2		CrGHV2	HQ221963.1		Complete genome		DNA polymerase complete		ADW24354.1		5-3 Frame 1
				Saimiriine gammaherpesvirus 2		SaGHV2	X64346.1		Complete genome		DNA polymerase complete		CAA45632.1		5-3 Frame 1
				Ateline gammaherpesvirus 3		AtGHV3	AF083424.1		Complete genome		DNA polymerase complete		AAC95533.1		5-3 Frame 1
				Bovine gammaherpesvirus 4		BoGHV4	AF318573.1		Complete genome		DNA polymerase complete		AAK07928.1		5-3 Frame 1
				Retroperitoneal fibromatosis-associated herpesvirus		RFHV	NC_055135.1		Complete genome		DNA polymerase complete		YP_010084369.1		5-3 Frame 1
				Human gammaherpesvirus 8		HuGHV8	AF148805.2		Complete genome		DNA polymerase complete		ABD28853.1		5-3 Frame 1
				Macaca nemestrina rhadinovirus 2		MneRV2	NC_055141.1		Complete genome		DNA polymerase complete		YP_010084549.1		5-3 Frame 1
				Macacine gammaherpesvirus 11		McGHV11	NC_007016.1		Complete genome		DNA polymerase complete		YP_238317.1		5-3 Frame 1
				Macacine gammaherpesvirus 5		McGHV5	AF083501.3		Complete genome		DNA polymerase complete		AAD21336.1		5-3 Frame 1
				Murid gammaherpesvirus 4		MuGHV4	U97553.2		Complete genome		DNA polymerase complete		AAB66388.1		5-3 Frame 1
